# Supplementary material for: Dynamic cellular heterogeneity revealed through a time-resolved single-cell atlas: assessment of porcine intestinal organoids as an in vitro model for deoxynivalenol and zearalenone
Source: J Anim Sci Biotechnol. 2026 Jun 3;17:108. doi: 10.1186/s40104-026-01424-9 (PMC13231639; doi:10.1186/s40104-026-01424-9)
Supplement: Supplementary file 3 — Additional file 3: Table S1. List of primer. [file 40104_2026_1424_MOESM3_ESM.xlsx]

## Sheet: Sheet1
Supplementary table 1. List of primer
Genes		Description						Acession No.			Sequence (5'-3')
LGR5		Leucine rich repeat containing G protein-coupled receptor 5						NM_001315762.1		Forward	CGC CTA CAC CAA GCT CTA CT
										Reverse	GGA CAA ATG CCA CGG AAG AG
MUC2		Oligomeric mucus gel forming						XM_021082584.1		Forward	CAC AAT GAC ACC GCC TAC TC
										Reverse	GGG AAT CCT GGG AAG CAT TG
SI		Sucrase isomaltase						XM_021069748.1		Forward	CCC TAA TGC TCG GTG GTT TG
										Reverse	GCA GGC TCT TGA CAT GGT AGA
CHGA		Chromogranin A						NM_001164005.2		Forward	GAG GTC CCA TCA GCA GAA GA
										Reverse	GTC TGC GTC TTC ATC GTT CTT
DCLK1		Doublecortin like kinase 1						XM_021065211.1		Forward	ACC CGC CTT TTC ATG CAT TT
										Reverse	GAA CAG AAC TCG GCC CAA AG
LYZ		Lysozyme						NM_214392.2		Forward	CTT GCG CTT CTC CTC CTT TC
										Reverse	CTT TCC CAC TTG GCC AAA CA
